# Supplementary material for: Head and Eye Movements During Pedestrian Crossing in Patients with Visual Impairment: A Virtual Reality Eye Tracking Study
Source: J Eye Mov Res. 2025 Oct 15;18(5):55. doi: 10.3390/jemr18050055 (PMC12565098; doi:10.3390/jemr18050055)
Supplement: Supplementary file 1 [file jemr-18-00055-s001.zip]

Archive with 1 entries (1 files):
- jemr-3853927-supplementary.pdf
